# Supplementary material for: Adsorption Mechanism of Patulin from Apple Juice by Inactivated Lactic Acid Bacteria Isolated from Kefir Grains
Source: Toxins (Basel). 2021 Jun 22;13(7):434. doi: 10.3390/toxins13070434 (PMC8309945; doi:10.3390/toxins13070434)
Supplement: Supplementary file 1 [file toxins-13-00434-s001.zip]

Archive with 1 entries (1 files):
- toxins-1213591-supplementary.pdf
